# Supplementary material for: Structural Homology-Based Drug Repurposing Approach for Targeting NSP12 SARS-CoV-2
Source: Molecules. 2022 Nov 10;27(22):7732. doi: 10.3390/molecules27227732 (PMC9694939; doi:10.3390/molecules27227732)
Supplement: Supplementary file 1 [file molecules-27-07732-s001.zip]

Archive with 1 entries (1 files):
- molecules-1994099-supplementary.pdf
